# Supplementary material for: Microbiota signatures associated with invasive Candida albicans infection in the gastrointestinal tract of immunodeficient mice
Source: Front Cell Infect Microbiol. 2024 Jan 17;13:1278600. doi: 10.3389/fcimb.2023.1278600 (PMC10828038; doi:10.3389/fcimb.2023.1278600)
Supplement: Supplementary file 1 [file Table_1.xls]

## Sheet: 工作表1
Primer and probe set	Sequence	5' Modification	3' Modification
GAPDH-F	CAATGTGTCCGTCGTGGATCT
GAPDH-R	GTCCTCAGTGTAGCCCAAGATG
GAPDH-P	CGTGCCGCCTGGAGAAACCTGCC	FAM	TAMRA
IL-1b-F	AACCTGCTGGTGTGTGACGTTC
IL-1b-R	CAGCACGAGGCTTTTTTGTTGT
IL-1b-P	TTAGACAGCTGCACTACAGGCTCCGAGATG	FAM	TAMRA
IFN-r-F	TCAAGTGGCATAGATGTGGAAGAA
IFN-r-R	TGGCTCTGCAGGATTTTCATG
IFN-r-P	TCACCATCCTTTTGCCAGTTCCTCCAG	FAM	TAMRA
IL17a-F	TCCAGAATGTGAAGGTCA
IL17a-R	TATCAGGGTCTTCATTGC
IL17a-P	CCCTCAGACTACCTCAACCGTTCCA	FAM	BHQ1
IL-22-F	CGCTGCCCGTCAACACCCGG
IL-22-R	CTGATCTTTAGCACTGACTCCTCG
IL-22-P	TGAGGTGTCCAACTTCCAGCAGCCG	FAM	TAMRA
F: forward; R:reverse; P:probe
